# Supplementary material for: ﻿Eugeniasarahchazaroi (Myrtaceae, Myrteae), a new species from the cloud forest of Mexico
Source: PhytoKeys. 2023 Nov 29;236:53–64. doi: 10.3897/phytokeys.236.111421 (PMC10701900; doi:10.3897/phytokeys.236.111421)
Supplement: XML Treatment for Eugenia sarahchazaroi [file phytokeys.236.111421-treatment1.xml]

<!DOCTYPE tp:taxon-treatment
  PUBLIC "-//TaxonX//DTD Taxonomic Treatment Publishing DTD v0 20100105//EN" "tax-treatment-NSO.dtd">
<tp:taxon-treatment xmlns:tp="http://www.plazi.org/taxpub"><tp:treatment-meta><kwd-group><label>Taxon classification</label><kwd>
              <named-content content-type="kingdom">Plantae</named-content>
            </kwd><kwd>
              <named-content content-type="order">Myrtales</named-content>
            </kwd></kwd-group><mixed-citation publication-type="journal"><person-group><name><surname>Francisco-Gutiérrez</surname><given-names>Antonio</given-names></name><name><surname>Cházaro-Basáñez</surname><given-names>Miguel</given-names></name><name><surname>Carral-Domínguez</surname><given-names>Rodrigo</given-names></name><name><surname>Narave-Flores</surname><given-names>Héctor</given-names></name><name><surname>Islas-Tello</surname><given-names>Luis</given-names></name></person-group><article-title>﻿<italic><tp:taxon-name><tp:taxon-name-part taxon-name-part-type="genus" reg="Eugenia">Eugenia</tp:taxon-name-part><tp:taxon-name-part taxon-name-part-type="species" reg="sarahchazaroi">sarahchazaroi</tp:taxon-name-part></tp:taxon-name></italic> (<tp:taxon-name><tp:taxon-name-part taxon-name-part-type="family">Myrtaceae</tp:taxon-name-part></tp:taxon-name>, <tp:taxon-name><tp:taxon-name-part taxon-name-part-type="tribe">Myrteae</tp:taxon-name-part></tp:taxon-name>), a new species from the cloud forest of Mexico</article-title><source>PhytoKeys</source><day>29</day><month>11</month><year>2023</year><volume>236</volume><fpage>53</fpage><lpage>64</lpage><pub-id pub-id-type="doi">10.3897/phytokeys.236.111421</pub-id></mixed-citation></tp:treatment-meta><tp:nomenclature><label>﻿</label><tp:taxon-name>
            <object-id xmlns:xlink="http://www.w3.org/1999/xlink" content-type="arpha" xlink:type="simple">33E3EA25-1E6C-5FDC-B1A2-D915D33580EB</object-id>
            <tp:taxon-name-part taxon-name-part-type="genus" reg="Eugenia">Eugenia</tp:taxon-name-part>
            <tp:taxon-name-part taxon-name-part-type="species" reg="sarahchazaroi">sarahchazaroi</tp:taxon-name-part>
            <object-id xmlns:xlink="http://www.w3.org/1999/xlink" content-type="ipni" xlink:type="simple">urn:lsid:ipni.org:names:77331910-1</object-id>
          </tp:taxon-name><tp:taxon-authority>Cházaro, Franc.Gut. &amp; J.R.Carral</tp:taxon-authority><tp:taxon-status xmlns:xlink="http://www.w3.org/1999/xlink" xlink:type="simple">sp. nov.</tp:taxon-status></tp:nomenclature><tp:treatment-sec sec-type="diagnosis" id="SECID0EJBAE"><title>Diagnosis.</title><p><italic><tp:taxon-name><tp:taxon-name-part taxon-name-part-type="genus" reg="Eugenia">Eugenia</tp:taxon-name-part><tp:taxon-name-part taxon-name-part-type="species" reg="sarahchazaroi">sarahchazaroi</tp:taxon-name-part></tp:taxon-name></italic> is morphologically similar to <italic><tp:taxon-name><tp:taxon-name-part taxon-name-part-type="genus" reg="Eugenia">E.</tp:taxon-name-part><tp:taxon-name-part taxon-name-part-type="species" reg="naraveana">naraveana</tp:taxon-name-part></tp:taxon-name></italic> but differs by having shorter and smaller leaves (37.3–59.7 × 14.4–21.3 mm vs. 57–116 × 22–55 mm in <italic><tp:taxon-name><tp:taxon-name-part taxon-name-part-type="genus" reg="Eugenia">E.</tp:taxon-name-part><tp:taxon-name-part taxon-name-part-type="species" reg="naraveana">naraveana</tp:taxon-name-part></tp:taxon-name></italic>), reduced number of flowers per fascicle (4–6 vs. 3–16), absence of bracteoles (vs. presence), shorter pedicels (1–1.7 × 0.6–1 mm vs. 6–12 × 1–2.6 mm), smaller staminal disc (1.6–2 mm vs. 3–5 mm wide), presence of central cavity in staminal disc (vs. absence), shorter style (3.4–7 mm vs. 7.5–9.7 mm), and shorter fruits (1.4–1.8 cm vs. 1.1–4.3 cm). The species is also similar to <italic><tp:taxon-name><tp:taxon-name-part taxon-name-part-type="genus" reg="Eugenia">E.</tp:taxon-name-part><tp:taxon-name-part taxon-name-part-type="species" reg="coetzalensis">coetzalensis</tp:taxon-name-part></tp:taxon-name></italic> but it can be distinguished by its inflorescence (axillary fascicles vs. axillary racemes in <italic><tp:taxon-name><tp:taxon-name-part taxon-name-part-type="genus" reg="Eugenia">E.</tp:taxon-name-part><tp:taxon-name-part taxon-name-part-type="species" reg="coetzalensis">coetzalensis</tp:taxon-name-part></tp:taxon-name></italic>).</p></tp:treatment-sec><tp:treatment-sec sec-type="material" id="SECID0EGDAE"><title>Type.</title><p>Mexico. Veracruz: Municipio Acajete, Paraje La Cieneguilla, cerca del Encinal II, <named-content xmlns:xlink="http://www.w3.org/1999/xlink" content-type="dwc:verbatimCoordinates" xlink:type="simple"><named-content content-type="geo-json" specific-use="{&#34;type&#34;:&#34;Point&#34;,&#34;coordinates&#34;:[-97.043692,19.517372]}" id="NCID0EPDAE" xlink:type="simple">19.517372, -97.043692</named-content></named-content>, elev. 2400 m, 01 July 2021, fl., <italic>M. Cházaro-Basáñez &amp; H. Narave-Flores 11226</italic> (holotype: XAL!; isotypes: CIB!, CITRO!, ENCB!, IBUG!, MEXU!, XALU!).</p></tp:treatment-sec><tp:treatment-sec sec-type="description" id="SECID0EWDAE"><title>Description.</title><p><bold><italic>Tree</italic></bold> 4.5–20 m tall. <bold><italic>Bark</italic></bold> exfoliating, the outer layer fissured and covered by lichens, the inner layer smooth and pink to reddish. Twigs terete, some covered by lichens, apical leaves paired. Internodes 15.8–21.6 mm long, 1.1–2.1 mm in diam., not exfoliating, shortly lanose to glabrescent in apical leaves. Cataphylls absent. <bold><italic>Leaves</italic></bold> opposite, petioles curved and adpressed, later the terminal petioles parallel to the main axis of the branches, sometimes straight and perfectly aligned one in front of the other, simulating a cross, 2.4–7.2 × 0.9–1 mm, shortly lanose. Blades 37.3–59.7 × 14.4–21.3 mm, lanceolate or elliptical, chartaceous and glossy, discolorous when dry, glabrous adaxially and abaxially, oil glands present; base cuneate, apex acuminate, 5.6–10.7 mm long, margin entire and sinuate; midvein slightly impressed adaxially, prominent abaxially, glabrous in both surfaces; secondary veins 7–14 at each side, leaving the midvein at angles of 53–76°, slightly conspicuous adaxially; one marginal vein, 0.6–1.4 mm from the margin. <bold><italic>Inflorescences</italic></bold> axillary fascicles, frequently 2 per node, rarely 1, 4–6 flowers each, bracts, and bracteoles absent. Pedicels of floral buds: 1.0–1.7 × 0.6–1 mm, straight to slightly curved, sometimes thickened at the base. 2-ribbed, pubescent, trichomes strigose. <bold><italic>Flower buds</italic></bold> ovoid to spherical, 1.1–3 mm diam., hypanthium campanulate, 1.2–2.3 × 1.5–2.2 mm, light green, shortly pubescent, trichomes simple. <bold><italic>Flowers at anthesis</italic></bold> with hypanthium, 1.08–1.5 × 1.4–1.9 mm, glabrous, pale green to reddish. Calyx lobes 4, free, one pair slightly less developed than the other, lobes 0.44–0.77 × 1.2–1.91 mm, widely triangular or orbicular, apex obtuse, abaxially, and adaxially glabrous, margin ciliate, trichomes 0.04–0.07 mm long, green to reddish. Petals 4, 2.4–3.2 × 2.7–2.9 mm, orbicular to elliptical, with few circular brown glands, apex widely rounded, glabrous. Staminal disc a circular ring, sometimes square with rounded corners, 1.6 mm in diameter or 1.6–2.0 mm in diameter, central cavity with no stamens inserted, 0.79–1 mm in diameter, glabrous. Stamens 31–76, deciduous, filaments 2.1–5 × 0.16–0.18 mm, glabrous; anthers 0.38–0.51 × 0.31–0.64 mm, oblong to ellipsoid, glabrous. Style 3.4–7 × 0.33–0.44 mm, glabrous, white, sometimes reddish, deciduous. Ovary locules 2, 2 ovules each. <bold><italic>Fruit</italic></bold> a drupe; peduncles straight or slightly curved, 4.2–4.7 × 1.9–3.8 mm; immature fruit globose to ellipsoid with some prominent and longitudinally parallel veins, 9–17.9 × 11.3–14.8 mm, smooth to reticulate, partially green, yellow or red-tinged, glabrous, not crowned at the apex with calyx lobes, pulp yellow with red granules; ripe fruit globose to ellipsoid with no veins, 14.1–18.2 × 14.7–17.2 mm, smooth, dark purple to black, glabrous; mesocarp 3.1 mm wide, salmon to dark purple; one seed per fruit, spherical to elliptical, 13.5–13.8 × 12–12.5 mm, testa smooth (Fig. <xref ref-type="fig" rid="F1">1</xref>).</p><fig id="F1" position="float" orientation="portrait"><object-id xmlns:xlink="http://www.w3.org/1999/xlink" content-type="doi" xlink:type="simple">10.3897/phytokeys.236.111421.figure1</object-id><object-id xmlns:xlink="http://www.w3.org/1999/xlink" content-type="arpha" xlink:type="simple">3EB4FECF-45C3-549E-AC58-A66EEE4B5636</object-id><label>Figure 1.</label><caption><p><italic><tp:taxon-name><tp:taxon-name-part taxon-name-part-type="genus" reg="Eugenia">Eugenia</tp:taxon-name-part><tp:taxon-name-part taxon-name-part-type="species" reg="sarahchazaroi">sarahchazaroi</tp:taxon-name-part></tp:taxon-name></italic><bold>A</bold> inflorescence
              
              <bold>B</bold> twig with fruits<bold>C</bold> detail of flowers<bold>D</bold> fascicles<bold>E</bold> floral buds<bold>F</bold> staminal disc<bold>G</bold> adaxial surface of a leaf<bold>H</bold> abaxial surface of a leaf<bold>I</bold> immature fruit<bold>J</bold> ripe fruit, and <bold>K</bold> seedling. All photographs were taken by Rodrigo Carral-Domínguez and edited by Antonio Francisco-Gutiérrez.</p></caption><graphic xmlns:xlink="http://www.w3.org/1999/xlink" xlink:href="phytokeys-236-053_article-111421__-g001.jpg" position="float" orientation="portrait" xlink:type="simple" id="oo_944460.jpg"><uri content-type="original_file" xlink:type="simple">https://binary.pensoft.net/fig/944460</uri></graphic></fig></tp:treatment-sec><tp:treatment-sec sec-type="phenology" id="SECID0EOGAE"><title>Phenology.</title><p>The species was collected with floral buds, flowers, and mature fruits from April to July.</p></tp:treatment-sec><tp:treatment-sec sec-type="etymology" id="SECID0ETGAE"><title>Etymology.</title><p>The specific epithet honors Sarah Magyari Cházaro-Hernández, the beloved daughter of Miguel Cházaro-Basáñez, who has accompanied him on numerous botanical expeditions. As a child, Sarah Cházaro developed an interest in botany by learning to identify several plant genera on field trips with her father (Fig. <xref ref-type="fig" rid="F4">4</xref>). This new species is the third dedicated to his children, with <italic><tp:taxon-name><tp:taxon-name-part taxon-name-part-type="genus" reg="Agave">Agave</tp:taxon-name-part><tp:taxon-name-part taxon-name-part-type="species" reg="paskynnellchazaroi">paskynnellchazaroi</tp:taxon-name-part></tp:taxon-name></italic> Arzaba, Cházaro &amp; Franc.Gut. (<xref ref-type="bibr" rid="B2">Arzaba-Villalba et al. 2023</xref>), and <italic><tp:taxon-name><tp:taxon-name-part taxon-name-part-type="genus" reg="Valeriana">Valeriana</tp:taxon-name-part><tp:taxon-name-part taxon-name-part-type="species" reg="rudychazaroi">rudychazaroi</tp:taxon-name-part></tp:taxon-name></italic> Cházaro, Franc.Gut. &amp; J.R.Carral (<xref ref-type="bibr" rid="B12">Francisco-Gutiérrez et al. 2023b</xref>). These eponyms were the last will of Miguel Cházaro before he passed away on April 04, 2023. The obituary with a review of his life and work can be found in <xref ref-type="bibr" rid="B9">Francisco-Gutiérrez and Vázquez-García (2023)</xref>.</p></tp:treatment-sec><tp:treatment-sec sec-type="distribution" id="SECID0E6HAE"><title>Distribution and habitat.</title><p>The Cofre de Perote volcano, has been botanically explored since 1804 by Humboldt &amp; Bonpland and many subsequent botanists. The mountain and its periphery house rare and new species recorded and described since the 1980’s (for a detailed review, see <xref ref-type="bibr" rid="B5">Cházaro et al. 2016</xref>). <italic><tp:taxon-name><tp:taxon-name-part taxon-name-part-type="genus" reg="Eugenia">Eugenia</tp:taxon-name-part><tp:taxon-name-part taxon-name-part-type="species" reg="sarahchazaroi">sarahchazaroi</tp:taxon-name-part></tp:taxon-name></italic> is only known from the type locality. Other species inhabiting the cloud forest near the new species are <italic><tp:taxon-name><tp:taxon-name-part taxon-name-part-type="genus" reg="Quercus">Quercus</tp:taxon-name-part><tp:taxon-name-part taxon-name-part-type="species" reg="corrugata">corrugata</tp:taxon-name-part></tp:taxon-name></italic> Hook., <italic><tp:taxon-name><tp:taxon-name-part taxon-name-part-type="genus" reg="Quercus">Q.</tp:taxon-name-part><tp:taxon-name-part taxon-name-part-type="species" reg="acherdophylla">acherdophylla</tp:taxon-name-part></tp:taxon-name></italic> Trel. (<tp:taxon-name><tp:taxon-name-part taxon-name-part-type="family">Fagaceae</tp:taxon-name-part></tp:taxon-name>), <italic><tp:taxon-name><tp:taxon-name-part taxon-name-part-type="genus" reg="Eugenia">Eugenia</tp:taxon-name-part><tp:taxon-name-part taxon-name-part-type="species" reg="naraveana">naraveana</tp:taxon-name-part></tp:taxon-name></italic> Cházaro &amp; Franc.Gut., <italic><tp:taxon-name><tp:taxon-name-part taxon-name-part-type="genus" reg="Myrsine">Myrsine</tp:taxon-name-part><tp:taxon-name-part taxon-name-part-type="species" reg="penduliflora">penduliflora</tp:taxon-name-part></tp:taxon-name></italic> A.DC. (<tp:taxon-name><tp:taxon-name-part taxon-name-part-type="family">Primulaceae</tp:taxon-name-part></tp:taxon-name>), <italic><tp:taxon-name><tp:taxon-name-part taxon-name-part-type="genus" reg="Ilex">Ilex</tp:taxon-name-part><tp:taxon-name-part taxon-name-part-type="species" reg="discolor">discolor</tp:taxon-name-part></tp:taxon-name></italic> Hemsl., <italic><tp:taxon-name><tp:taxon-name-part taxon-name-part-type="genus" reg="Peperomia">Peperomia</tp:taxon-name-part><tp:taxon-name-part taxon-name-part-type="species" reg="tenerrima">tenerrima</tp:taxon-name-part></tp:taxon-name></italic> Schltdl. &amp; Cham. (<tp:taxon-name><tp:taxon-name-part taxon-name-part-type="family">Piperaceae</tp:taxon-name-part></tp:taxon-name>), <italic><tp:taxon-name><tp:taxon-name-part taxon-name-part-type="genus" reg="Lamourouxia">Lamourouxia</tp:taxon-name-part><tp:taxon-name-part taxon-name-part-type="species" reg="xalapensis">xalapensis</tp:taxon-name-part></tp:taxon-name></italic> Kunth, <italic><tp:taxon-name><tp:taxon-name-part taxon-name-part-type="genus" reg="Pedicularis">Pedicularis</tp:taxon-name-part><tp:taxon-name-part taxon-name-part-type="species" reg="canadensis">canadensis</tp:taxon-name-part></tp:taxon-name></italic> L. (<tp:taxon-name><tp:taxon-name-part taxon-name-part-type="family">Orobanchaceae</tp:taxon-name-part></tp:taxon-name>), <italic><tp:taxon-name><tp:taxon-name-part taxon-name-part-type="genus" reg="Oreomunnea">Oreomunnea</tp:taxon-name-part><tp:taxon-name-part taxon-name-part-type="species" reg="mexicana">mexicana</tp:taxon-name-part></tp:taxon-name></italic> (Standl.) J.-F.Leroy (<tp:taxon-name><tp:taxon-name-part taxon-name-part-type="family">Juglandaceae</tp:taxon-name-part></tp:taxon-name>), <italic><tp:taxon-name><tp:taxon-name-part taxon-name-part-type="genus" reg="Echeveria">Echeveria</tp:taxon-name-part><tp:taxon-name-part taxon-name-part-type="species" reg="secunda">secunda</tp:taxon-name-part></tp:taxon-name></italic> Booth ex Lindl., <italic><tp:taxon-name><tp:taxon-name-part taxon-name-part-type="genus" reg="Echeveria">E.</tp:taxon-name-part><tp:taxon-name-part taxon-name-part-type="species" reg="rosea">rosea</tp:taxon-name-part></tp:taxon-name></italic> Lindl. (<tp:taxon-name><tp:taxon-name-part taxon-name-part-type="family">Crassulaceae</tp:taxon-name-part></tp:taxon-name>), <italic><tp:taxon-name><tp:taxon-name-part taxon-name-part-type="genus" reg="Turpinia">Turpinia</tp:taxon-name-part><tp:taxon-name-part taxon-name-part-type="species" reg="occidentalis">occidentalis</tp:taxon-name-part></tp:taxon-name></italic> (Sw.) G.Don (<tp:taxon-name><tp:taxon-name-part taxon-name-part-type="family">Staphyleaceae</tp:taxon-name-part></tp:taxon-name>), <italic><tp:taxon-name><tp:taxon-name-part taxon-name-part-type="genus" reg="Ocotea">Ocotea</tp:taxon-name-part><tp:taxon-name-part taxon-name-part-type="species" reg="disjuncta">disjuncta</tp:taxon-name-part></tp:taxon-name></italic> Lorea-Hern. (<tp:taxon-name><tp:taxon-name-part taxon-name-part-type="family">Lauraceae</tp:taxon-name-part></tp:taxon-name>), <italic><tp:taxon-name><tp:taxon-name-part taxon-name-part-type="genus" reg="Citharexylum">Citharexylum</tp:taxon-name-part><tp:taxon-name-part taxon-name-part-type="species" reg="hidalgense">hidalgense</tp:taxon-name-part></tp:taxon-name></italic> Moldenke (<tp:taxon-name><tp:taxon-name-part taxon-name-part-type="family">Verbenaceae</tp:taxon-name-part></tp:taxon-name>), <italic><tp:taxon-name><tp:taxon-name-part taxon-name-part-type="genus" reg="Cestrum">Cestrum</tp:taxon-name-part><tp:taxon-name-part taxon-name-part-type="species" reg="fasciculatum">fasciculatum</tp:taxon-name-part></tp:taxon-name></italic> Miers (<tp:taxon-name><tp:taxon-name-part taxon-name-part-type="family">Solanaceae</tp:taxon-name-part></tp:taxon-name>), <italic><tp:taxon-name><tp:taxon-name-part taxon-name-part-type="genus" reg="Symplocos">Symplocos</tp:taxon-name-part><tp:taxon-name-part taxon-name-part-type="species" reg="coccinea">coccinea</tp:taxon-name-part></tp:taxon-name></italic> Bonpl. (<tp:taxon-name><tp:taxon-name-part taxon-name-part-type="family">Symplocaceae</tp:taxon-name-part></tp:taxon-name>), <italic><tp:taxon-name><tp:taxon-name-part taxon-name-part-type="genus" reg="Oreopanax">Oreopanax</tp:taxon-name-part><tp:taxon-name-part taxon-name-part-type="species" reg="flaccidus">flaccidus</tp:taxon-name-part></tp:taxon-name></italic> Marchal (<tp:taxon-name><tp:taxon-name-part taxon-name-part-type="family">Araliaceae</tp:taxon-name-part></tp:taxon-name>) and <italic><tp:taxon-name><tp:taxon-name-part taxon-name-part-type="genus" reg="Aporocactus">Aporocactus</tp:taxon-name-part><tp:taxon-name-part taxon-name-part-type="species" reg="flagelliformis">flagelliformis</tp:taxon-name-part></tp:taxon-name></italic> (L.) Lem. (<tp:taxon-name><tp:taxon-name-part taxon-name-part-type="family">Cactaceae</tp:taxon-name-part></tp:taxon-name>), among many other species. It is close to the also endemic <italic><tp:taxon-name><tp:taxon-name-part taxon-name-part-type="genus" reg="Eugenia">E.</tp:taxon-name-part><tp:taxon-name-part taxon-name-part-type="species" reg="naraveana">naraveana</tp:taxon-name-part></tp:taxon-name></italic>, which was only known from the type locality. Recent data allow for the expansion of its distribution, reported in the municipality of Zongolica, Veracruz (David Jimeno-Sevilla, curator of ZON herbarium, pers. comm.). An updated distribution map of <italic><tp:taxon-name><tp:taxon-name-part taxon-name-part-type="genus" reg="Eugenia">E.</tp:taxon-name-part><tp:taxon-name-part taxon-name-part-type="species" reg="sarahchazaroi">sarahchazaroi</tp:taxon-name-part></tp:taxon-name></italic> and related species is provided in Fig. <xref ref-type="fig" rid="F3">3</xref>.</p></tp:treatment-sec><tp:treatment-sec sec-type="Vernacular name" id="SECID0EVRAE"><title>Vernacular name.</title><p>“Guayabillo” (Macario Córdova-Cortina and Héctor Narave-Flores, pers. comm.).</p></tp:treatment-sec><tp:treatment-sec sec-type="Paratypes" id="SECID0E1RAE"><title>Paratypes.</title><p>Mexico. Veracruz: Municipio Acajete, Rancho de Martín Sangabriel, camino El Zapotal – El Encinal 2, km 1.52, <named-content xmlns:xlink="http://www.w3.org/1999/xlink" content-type="dwc:verbatimCoordinates" xlink:type="simple"><named-content content-type="geo-json" specific-use="{&#34;type&#34;:&#34;Point&#34;,&#34;coordinates&#34;:[-97.041180,19.512869]}" id="NCID0EDSAE" xlink:type="simple">19.512869, -97.04118</named-content></named-content>, 2320 m, 18 April 2022, fr., <italic>R. Carral-Domínguez</italic>, <italic>L. Islas-Tello</italic>, <italic>I. Gómez-Escamilla &amp; B. Téllez-Baños RCD-852</italic> (IBUG!, MEXU!, XAL!); Municipio Acajete, Rancho de Martín Sangabriel, camino El Zapotal – El Encinal 2, km 1.52, <named-content xmlns:xlink="http://www.w3.org/1999/xlink" content-type="dwc:verbatimCoordinates" xlink:type="simple"><named-content content-type="geo-json" specific-use="{&#34;type&#34;:&#34;Point&#34;,&#34;coordinates&#34;:[-97.040498,19.512974]}" id="NCID0EQSAE" xlink:type="simple">19.512974, -97.040498</named-content></named-content>, 2312 m, 18 April 2023, <italic>R. Carral-Domínguez</italic>, <italic>E. Marinero-Sobal</italic> &amp; <italic>L. Abrajan-Cortés RCD-853</italic> (XAL!, MEXU!); Municipio Acajete, Rancho de Martín Sangabriel, camino El Zapotal – El Encinal 2, km 1.52, <named-content xmlns:xlink="http://www.w3.org/1999/xlink" content-type="dwc:verbatimCoordinates" xlink:type="simple"><named-content content-type="geo-json" specific-use="{&#34;type&#34;:&#34;Point&#34;,&#34;coordinates&#34;:[-97.040499,19.513025]}" id="NCID0E4SAE" xlink:type="simple">19.513025, -97.040499</named-content></named-content>, 2306 m, 07 May 2023, <italic>R. Carral-Domínguez, D. Canales-Suardíaz &amp; A. Seedorf-Anaya RCD-854</italic> (XAL!, MEXU!, IBUG!).</p></tp:treatment-sec><tp:treatment-sec sec-type="conservation status" id="SECID0EDTAE"><title>Conservation status.</title><p>The species has geographic ranges of Extent of Occurrence (<abbrev xmlns:xlink="http://www.w3.org/1999/xlink" xlink:title="extent of occurrence" id="ABBRID0EJTAE" xlink:type="simple">EOO</abbrev>) of 0 km<sup>2</sup>, and Area of Occupancy of 4 km<sup>2</sup>. The species grows in the foothills of the Cofre de Perote Volcano, about 7.5 km from the limit of the protected area under the national park category (Fig. <xref ref-type="fig" rid="F3">3</xref>), a location that threatens it because the vicinity of the volcano has experienced constant overexploitation of forests and illegal logging since the 20<sup>th</sup> century (<xref ref-type="bibr" rid="B16">Hoffmann 1989</xref>). Because of <abbrev xmlns:xlink="http://www.w3.org/1999/xlink" xlink:title="extent of occurrence" id="ABBRID0E2TAE" xlink:type="simple">EOO</abbrev> &lt; 100 km<sup>2</sup>, <abbrev xmlns:xlink="http://www.w3.org/1999/xlink" xlink:title="area of occupancy" id="ABBRID0EBUAE" xlink:type="simple">AOO</abbrev> &lt; 10 km<sup>2</sup>, number of locations = 1, and continuing decline observed in the extent and quality of habitat, we evaluate the new species <italic><tp:taxon-name><tp:taxon-name-part taxon-name-part-type="genus" reg="Eugenia">E.</tp:taxon-name-part><tp:taxon-name-part taxon-name-part-type="species" reg="sarahchazaroi">sarahchazaroi</tp:taxon-name-part></tp:taxon-name></italic> in the category critically endangered CR B1+B2(a,biii). This species is currently the target of conservation efforts being reproduced in the greenhouses of the Secretary of Environment and Natural Resources (<abbrev xmlns:xlink="http://www.w3.org/1999/xlink" xlink:title="Secretary of Environment and Natural Resources" id="ABBRID0ESUAE" xlink:type="simple">SEDEMA</abbrev>) of Veracruz.</p></tp:treatment-sec><tp:treatment-sec sec-type="discussion" id="SECID0EWUAE"><title>Discussion.</title><p><italic><tp:taxon-name><tp:taxon-name-part taxon-name-part-type="genus" reg="Eugenia">Eugenia</tp:taxon-name-part><tp:taxon-name-part taxon-name-part-type="species" reg="sarahchazaroi">sarahchazaroi</tp:taxon-name-part></tp:taxon-name></italic> belongs to the section <tp:taxon-name><tp:taxon-name-part taxon-name-part-type="genus" reg="Eugenia"/><tp:taxon-name-part taxon-name-part-type="section" reg="Umbellatae">Umbellatae</tp:taxon-name-part></tp:taxon-name> through having bracteoles and calyx lobes not foliaceous, calyx open in the bud, and flowers 4-merous arranged in fascicles. This section has the largest species richness in <italic><tp:taxon-name><tp:taxon-name-part taxon-name-part-type="genus" reg="Eugenia">Eugenia</tp:taxon-name-part></tp:taxon-name></italic>, with about 680 species (<xref ref-type="bibr" rid="B19">Mazine et al. 2016</xref>).</p><p>The species of <italic><tp:taxon-name><tp:taxon-name-part taxon-name-part-type="genus" reg="Eugenia">Eugenia</tp:taxon-name-part></tp:taxon-name></italic> from Veracruz, Mexico, were studied in the issue of <tp:taxon-name><tp:taxon-name-part taxon-name-part-type="family">Myrtaceae</tp:taxon-name-part></tp:taxon-name> of the Flora of Veracruz series (<xref ref-type="bibr" rid="B22">Sánchez-Vindas 1990</xref>). These species were considered for the morphological comparisons with <italic><tp:taxon-name><tp:taxon-name-part taxon-name-part-type="genus" reg="Eugenia">E.</tp:taxon-name-part><tp:taxon-name-part taxon-name-part-type="species" reg="naraveana">naraveana</tp:taxon-name-part></tp:taxon-name></italic> (<xref ref-type="bibr" rid="B6">Cházaro-Basáñez and Francisco-Gutiérrez 2016</xref>), the most similar species. Besides, only the species <italic><tp:taxon-name><tp:taxon-name-part taxon-name-part-type="genus" reg="Eugenia">E.</tp:taxon-name-part><tp:taxon-name-part taxon-name-part-type="species" reg="coetzalensis">coetzalensis</tp:taxon-name-part></tp:taxon-name></italic> was later described for Veracruz. Because of it, the new species presented here is compared with both.</p><p><italic><tp:taxon-name><tp:taxon-name-part taxon-name-part-type="genus" reg="Eugenia">Eugenia</tp:taxon-name-part><tp:taxon-name-part taxon-name-part-type="species" reg="sarahchazaroi">sarahchazaroi</tp:taxon-name-part></tp:taxon-name></italic> is distinguished from <italic><tp:taxon-name><tp:taxon-name-part taxon-name-part-type="genus" reg="Eugenia">E.</tp:taxon-name-part><tp:taxon-name-part taxon-name-part-type="species" reg="coetzalensis">coetzalensis</tp:taxon-name-part></tp:taxon-name></italic> mainly by the type of inflorescence (fascicle vs. racemes, respectively). The paratype of <italic><tp:taxon-name><tp:taxon-name-part taxon-name-part-type="genus" reg="Eugenia">E.</tp:taxon-name-part><tp:taxon-name-part taxon-name-part-type="species" reg="coetzalensis">coetzalensis</tp:taxon-name-part></tp:taxon-name></italic>, <italic>E. Guízar-N. &amp; J.C. Echeverría 5688</italic> (MEXU1075426) can be electronically consulted at <ext-link xmlns:xlink="http://www.w3.org/1999/xlink" xlink:href="https://datosabiertos.unam.mx/IBUNAM:MEXU:1075426" ext-link-type="uri" xlink:type="simple">https://datosabiertos.unam.mx/IBUNAM:MEXU:1075426</ext-link>. <italic><tp:taxon-name><tp:taxon-name-part taxon-name-part-type="genus" reg="Eugenia">Eugenia</tp:taxon-name-part><tp:taxon-name-part taxon-name-part-type="species" reg="sarahchazaroi">sarahchazaroi</tp:taxon-name-part></tp:taxon-name></italic> is similar to <italic><tp:taxon-name><tp:taxon-name-part taxon-name-part-type="genus" reg="Eugenia">E.</tp:taxon-name-part><tp:taxon-name-part taxon-name-part-type="species" reg="naraveana">naraveana</tp:taxon-name-part></tp:taxon-name></italic> but it differs in several morphological characters, which can be analyzed in the Table <xref ref-type="table" rid="T1">1</xref>. Overall, this new species’ leaves, pedicels, hypanthium, staminal discs, and fruits are smaller than those of the <italic><tp:taxon-name><tp:taxon-name-part taxon-name-part-type="genus" reg="Eugenia">E.</tp:taxon-name-part><tp:taxon-name-part taxon-name-part-type="species" reg="naraveana">naraveana</tp:taxon-name-part></tp:taxon-name></italic>. Additionally, the number of leaves and fruits are notably higher than in <italic><tp:taxon-name><tp:taxon-name-part taxon-name-part-type="genus" reg="Eugenia">E.</tp:taxon-name-part><tp:taxon-name-part taxon-name-part-type="species" reg="naraveana">naraveana</tp:taxon-name-part></tp:taxon-name></italic>, as seen in photographs of Fig. <xref ref-type="fig" rid="F2">2</xref>. The staminal disc also shows a suppressed central area with no stamens where the style inserts, which is lacking in the staminal discs of <italic><tp:taxon-name><tp:taxon-name-part taxon-name-part-type="genus" reg="Eugenia">E.</tp:taxon-name-part><tp:taxon-name-part taxon-name-part-type="species" reg="naraveana">naraveana</tp:taxon-name-part></tp:taxon-name></italic>. These features allow us to determine this taxon as a different species.</p><table-wrap id="T1" position="float" orientation="portrait"><label>Table 1.</label><caption><p>Morphological comparison among <italic><tp:taxon-name><tp:taxon-name-part taxon-name-part-type="genus" reg="Eugenia">Eugenia</tp:taxon-name-part><tp:taxon-name-part taxon-name-part-type="species" reg="sarahchazaroi">sarahchazaroi</tp:taxon-name-part></tp:taxon-name></italic> and similar species <italic><tp:taxon-name><tp:taxon-name-part taxon-name-part-type="genus" reg="Eugenia">E.</tp:taxon-name-part><tp:taxon-name-part taxon-name-part-type="species" reg="naraveana">naraveana</tp:taxon-name-part></tp:taxon-name></italic> and <italic><tp:taxon-name><tp:taxon-name-part taxon-name-part-type="genus" reg="Eugenia">E.</tp:taxon-name-part><tp:taxon-name-part taxon-name-part-type="species" reg="coetzalensis">coetzalensis</tp:taxon-name-part></tp:taxon-name></italic>.</p></caption><table id="TID0E4HAG" rules="all"><tbody><tr><th rowspan="1" colspan="1">Character</th><th rowspan="1" colspan="1">
                    <italic>
                      <tp:taxon-name><tp:taxon-name-part taxon-name-part-type="genus" reg="Eugenia">E.</tp:taxon-name-part><tp:taxon-name-part taxon-name-part-type="species" reg="sarahchazaroi">sarahchazaroi</tp:taxon-name-part></tp:taxon-name>
                    </italic>
                  </th><th rowspan="1" colspan="1">
                    <italic>
                      <tp:taxon-name><tp:taxon-name-part taxon-name-part-type="genus" reg="Eugenia">E.</tp:taxon-name-part><tp:taxon-name-part taxon-name-part-type="species" reg="naraveana">naraveana</tp:taxon-name-part></tp:taxon-name>
                    </italic>
                  </th><th rowspan="1" colspan="1">
                    <italic>
                      <tp:taxon-name><tp:taxon-name-part taxon-name-part-type="genus" reg="Eugenia">E.</tp:taxon-name-part><tp:taxon-name-part taxon-name-part-type="species" reg="coetzalensis">coetzalensis</tp:taxon-name-part></tp:taxon-name>
                    </italic>
                  </th></tr><tr><td rowspan="1" colspan="1">Leaf size (mm)</td><td rowspan="1" colspan="1">37.3–59.7 × 14.4–21.3</td><td rowspan="1" colspan="1">57–116 × 22–55</td><td rowspan="1" colspan="1">23–60 × 18–33</td></tr><tr><td rowspan="1" colspan="1">Petiole orientation</td><td rowspan="1" colspan="1">Curved and adpressed or sometimes straight</td><td rowspan="1" colspan="1">Straight</td><td rowspan="1" colspan="1">Straight</td></tr><tr><td rowspan="1" colspan="1">Number of secondary veins per side</td><td rowspan="1" colspan="1">7–14</td><td rowspan="1" colspan="1">7–13</td><td rowspan="1" colspan="1">11–16</td></tr><tr><td rowspan="1" colspan="1">Angle of secondary veins</td><td rowspan="1" colspan="1">53–76°</td><td rowspan="1" colspan="1">60–70°</td><td rowspan="1" colspan="1">40°</td></tr><tr><td rowspan="1" colspan="1">Indumentum of leaf surfaces</td><td rowspan="1" colspan="1">Glabrous</td><td rowspan="1" colspan="1">Glabrous</td><td rowspan="1" colspan="1">Adpressed-strigose when newly formed, glabrescent when mature</td></tr><tr><td rowspan="1" colspan="1">Inflorescence and number of flowers</td><td rowspan="1" colspan="1">Axillary fascicles, frequently 2 per node, rarely 1; 4–6 flowers</td><td rowspan="1" colspan="1">Axillary fascicles, 1–2 per node; 3–16 flowers</td><td rowspan="1" colspan="1">Axillary racemes, 1 per axil, 2 per node; 2–4 flowers</td></tr><tr><td rowspan="1" colspan="1">Bracteoles shape</td><td rowspan="1" colspan="1">Absent</td><td rowspan="1" colspan="1">Ovate</td><td rowspan="1" colspan="1">Lanceolate</td></tr><tr><td rowspan="1" colspan="1">Pedicels size (mm)</td><td rowspan="1" colspan="1">1.0–1.7 × 0.6–1.0</td><td rowspan="1" colspan="1">6–12 × 1.0–2.6</td><td rowspan="1" colspan="1">8–17 × 0.4–0.5</td></tr><tr><td rowspan="1" colspan="1">Hypantium length (mm)</td><td rowspan="1" colspan="1">1.08–2.3</td><td rowspan="1" colspan="1">2.6–3.4</td><td rowspan="1" colspan="1">1.6–2.6</td></tr><tr><td rowspan="1" colspan="1">Staminal disc shape</td><td rowspan="1" colspan="1">Rounded, sometimes square with rounded corners</td><td rowspan="1" colspan="1">Quadrangular</td><td rowspan="1" colspan="1">Square</td></tr><tr><td rowspan="1" colspan="1">Staminal disc size</td><td rowspan="1" colspan="1">1.6 mm in diameter or 1.6–2.0 mm per side</td><td rowspan="1" colspan="1">3–5 × 3–5 mm</td><td rowspan="1" colspan="1">2 × 2 mm</td></tr><tr><td rowspan="1" colspan="1">Central cavity in staminal disc</td><td rowspan="1" colspan="1">Present</td><td rowspan="1" colspan="1">Absent</td><td rowspan="1" colspan="1">Unknown</td></tr><tr><td rowspan="1" colspan="1">Number of stamens</td><td rowspan="1" colspan="1">31–76</td><td rowspan="1" colspan="1">70–131</td><td rowspan="1" colspan="1">60–100</td></tr><tr><td rowspan="1" colspan="1">Style length (mm)</td><td rowspan="1" colspan="1">3.4–7</td><td rowspan="1" colspan="1">7.5–9.7</td><td rowspan="1" colspan="1">3.4–5.6</td></tr><tr><td rowspan="1" colspan="1">Fruit shape</td><td rowspan="1" colspan="1">Globose to ellipsoid</td><td rowspan="1" colspan="1">Subglobose</td><td rowspan="1" colspan="1">Globose</td></tr><tr><td rowspan="1" colspan="1">Fruit size (cm)</td><td rowspan="1" colspan="1">1.4–1.8 × 1.4–1.7</td><td rowspan="1" colspan="1">1.1–4.3 × 0.9–3.4</td><td rowspan="1" colspan="1">1.3 × 2</td></tr><tr><td rowspan="1" colspan="1">Fruit indumentum</td><td rowspan="1" colspan="1">Glabrous</td><td rowspan="1" colspan="1">Glabrous</td><td rowspan="1" colspan="1">Faintly strigose</td></tr><tr><td rowspan="1" colspan="1">Source</td><td rowspan="1" colspan="1">This study</td><td rowspan="1" colspan="1">
                    <xref ref-type="bibr" rid="B6">Cházaro-Basáñez and Francisco-Gutiérrez (2016)</xref>
                  </td><td rowspan="1" colspan="1">
                    <xref ref-type="bibr" rid="B7">Durán-Espinosa et al. (2018)</xref>
                  </td></tr></tbody></table></table-wrap><fig id="F2" position="float" orientation="portrait"><object-id xmlns:xlink="http://www.w3.org/1999/xlink" content-type="doi" xlink:type="simple">10.3897/phytokeys.236.111421.figure2</object-id><object-id xmlns:xlink="http://www.w3.org/1999/xlink" content-type="arpha" xlink:type="simple">7AE2E756-57F7-5538-A05A-B3C1E512E4E4</object-id><label>Figure 2.</label><caption><p>Morphological comparison between <italic><tp:taxon-name><tp:taxon-name-part taxon-name-part-type="genus" reg="Eugenia">Eugenia</tp:taxon-name-part><tp:taxon-name-part taxon-name-part-type="species" reg="sarahchazaroi">sarahchazaroi</tp:taxon-name-part></tp:taxon-name></italic> and <italic><tp:taxon-name><tp:taxon-name-part taxon-name-part-type="genus" reg="Eugenia">E.</tp:taxon-name-part><tp:taxon-name-part taxon-name-part-type="species" reg="naraveana">naraveana</tp:taxon-name-part></tp:taxon-name></italic>. All photographs of <italic><tp:taxon-name><tp:taxon-name-part taxon-name-part-type="genus" reg="Eugenia">E.</tp:taxon-name-part><tp:taxon-name-part taxon-name-part-type="species" reg="sarahchazaroi">sarahchazaroi</tp:taxon-name-part></tp:taxon-name></italic> were taken by Rodrigo Carral-Domínguez; photographs of <italic><tp:taxon-name><tp:taxon-name-part taxon-name-part-type="genus" reg="Eugenia">E.</tp:taxon-name-part><tp:taxon-name-part taxon-name-part-type="species" reg="naraveana">naraveana</tp:taxon-name-part></tp:taxon-name></italic> were taken by Antonio Francisco-Gutiérrez, except for the branch with fruits by Jose Luis Ramírez-Pacheco.</p></caption><graphic xmlns:xlink="http://www.w3.org/1999/xlink" xlink:href="phytokeys-236-053_article-111421__-g002.jpg" position="float" orientation="portrait" xlink:type="simple" id="oo_944461.jpg"><uri content-type="original_file" xlink:type="simple">https://binary.pensoft.net/fig/944461</uri></graphic></fig><fig id="F3" position="float" orientation="portrait"><object-id xmlns:xlink="http://www.w3.org/1999/xlink" content-type="doi" xlink:type="simple">10.3897/phytokeys.236.111421.figure3</object-id><object-id xmlns:xlink="http://www.w3.org/1999/xlink" content-type="arpha" xlink:type="simple">663F9E40-47C6-5D0E-98D7-CA745C8C6D6E</object-id><label>Figure 3.</label><caption><p>Distribution map of <italic><tp:taxon-name><tp:taxon-name-part taxon-name-part-type="genus" reg="Eugenia">Eugenia</tp:taxon-name-part><tp:taxon-name-part taxon-name-part-type="species" reg="sarahchazaroi">sarahchazaroi</tp:taxon-name-part></tp:taxon-name></italic> and similar species in Mexico. The colored square corresponds to the Cofre de Perote volcano and its natural protected area under the category of National Park, delimited with the yellow line.</p></caption><graphic xmlns:xlink="http://www.w3.org/1999/xlink" xlink:href="phytokeys-236-053_article-111421__-g003.jpg" position="float" orientation="portrait" xlink:type="simple" id="oo_944462.jpg"><uri content-type="original_file" xlink:type="simple">https://binary.pensoft.net/fig/944462</uri></graphic></fig><fig id="F4" position="float" orientation="portrait"><object-id xmlns:xlink="http://www.w3.org/1999/xlink" content-type="doi" xlink:type="simple">10.3897/phytokeys.236.111421.figure4</object-id><object-id xmlns:xlink="http://www.w3.org/1999/xlink" content-type="arpha" xlink:type="simple">6B3F3334-A871-50A0-8D0C-EC7443EF8E4E</object-id><label>Figure 4.</label><caption><p>Miguel Cházaro and his beloved daughter, Sarah M. Cházaro-Hernández <bold>A</bold> learning her first botanical knowledge at three years old at home <bold>B</bold> botanical expedition in El Chico National Park, Hidalgo, Mexico, in 2018. Photographs taken by Patricia Hernández-Romero.</p></caption><graphic xmlns:xlink="http://www.w3.org/1999/xlink" xlink:href="phytokeys-236-053_article-111421__-g004.jpg" position="float" orientation="portrait" xlink:type="simple" id="oo_944463.jpg"><uri content-type="original_file" xlink:type="simple">https://binary.pensoft.net/fig/944463</uri></graphic></fig></tp:treatment-sec><ref-list><ref id="B2"><mixed-citation xmlns:xlink="http://www.w3.org/1999/xlink" xlink:type="simple"><person-group><name name-style="western"><surname>Arzaba-Villalba</surname><given-names>C</given-names></name><name name-style="western"><surname>Cházaro-Basáñez</surname><given-names>M</given-names></name><name name-style="western"><surname>Francisco-Gutiérrez</surname><given-names>A</given-names></name><name name-style="western"><surname>Luna-Cavazos</surname><given-names>M</given-names></name></person-group> (<year>2023</year>[in review]) A new species of <tp:taxon-name><tp:taxon-name-part taxon-name-part-type="genus">Agave</tp:taxon-name-part><tp:taxon-name-part taxon-name-part-type="infraspecific-rank">subg.</tp:taxon-name-part><tp:taxon-name-part taxon-name-part-type="subgenus">Littaea</tp:taxon-name-part><tp:taxon-name-part taxon-name-part-type="infraspecific-rank">sect.</tp:taxon-name-part><tp:taxon-name-part taxon-name-part-type="section">Heteracanthae</tp:taxon-name-part></tp:taxon-name> (<tp:taxon-name><tp:taxon-name-part taxon-name-part-type="family">Asparagaceae</tp:taxon-name-part></tp:taxon-name>: <tp:taxon-name><tp:taxon-name-part taxon-name-part-type="subfamily">Agavoideae</tp:taxon-name-part></tp:taxon-name>) from Mexico. PhytoKeys.</mixed-citation></ref><ref id="B12"><mixed-citation xmlns:xlink="http://www.w3.org/1999/xlink" xlink:type="simple"><person-group><name name-style="western"><surname>Francisco-Gutiérrez</surname><given-names>A</given-names></name><name name-style="western"><surname>Cházaro-Basáñez</surname><given-names>M</given-names></name><name name-style="western"><surname>Carral-Domínguez</surname><given-names>R</given-names></name></person-group> (<year>2023b</year>[in press]) The first epiphytic species of <italic><tp:taxon-name><tp:taxon-name-part taxon-name-part-type="genus">Valeriana</tp:taxon-name-part></tp:taxon-name></italic> (<tp:taxon-name><tp:taxon-name-part taxon-name-part-type="family">Caprifoliaceae</tp:taxon-name-part></tp:taxon-name>) in the world: <italic><tp:taxon-name><tp:taxon-name-part taxon-name-part-type="genus">Valeriana</tp:taxon-name-part><tp:taxon-name-part taxon-name-part-type="species">rudychazaroi</tp:taxon-name-part></tp:taxon-name></italic>. PhytoKeys.</mixed-citation></ref><ref id="B9"><mixed-citation xmlns:xlink="http://www.w3.org/1999/xlink" xlink:type="simple"><person-group><name name-style="western"><surname>Francisco-Gutiérrez</surname><given-names>A</given-names></name><name name-style="western"><surname>Vázquez-García</surname><given-names>A</given-names></name></person-group> (<year>2023</year>) In memoriam Dr. Miguel de Jesús Cházaro-Basáñez (1949–2023). Revista Mexicana de Biodiversidad 94: e945265. <ext-link xlink:href="10.22201/ib.20078706e.2023.94.5265" ext-link-type="doi" xlink:type="simple">https://doi.org/10.22201/ib.20078706e.2023.94.5265</ext-link></mixed-citation></ref><ref id="B5"><mixed-citation xmlns:xlink="http://www.w3.org/1999/xlink" xlink:type="simple"><person-group><name name-style="western"><surname>Cházaro</surname><given-names>MJ</given-names></name><name name-style="western"><surname>Narave</surname><given-names>H</given-names></name><name name-style="western"><surname>Vázquez</surname><given-names>J</given-names></name></person-group> (<year>2016</year>) <article-title>Exploraciones botánicas en el volcán Cofre de Perote.</article-title> In: <person-group><name name-style="western"><surname>Narave</surname><given-names>H</given-names></name><name name-style="western"><surname>Garibay</surname><given-names>L</given-names></name><name name-style="western"><surname>Chamorro</surname><given-names>MA</given-names></name><name name-style="western"><surname>Álvarez</surname><given-names>LR</given-names></name><name name-style="western"><surname>de-la-Cruz</surname><given-names>Y</given-names></name></person-group> (<role>Eds</role>) <issue-title>El Cofre de Perote: Situación, perspectivas e importancia.</issue-title><source>Universidad Veracruzana, Xalapa</source>, <fpage>107</fpage>–<lpage>111</lpage>.</mixed-citation></ref><ref id="B16"><mixed-citation xmlns:xlink="http://www.w3.org/1999/xlink" xlink:type="simple"><person-group><name name-style="western"><surname>Hoffmann</surname><given-names>O</given-names></name></person-group> (<year>1989</year>) <article-title>De los hacendados a los forestales: manejo del espacio, dominación y explotación del bosque en la Sierra Madre Oriental (Cofre de Perote).</article-title><source>Trace: Procesos Mexicanos y Centroamericanos</source><volume>15</volume>: <fpage>31</fpage>–<lpage>49</lpage>. <ext-link xlink:href="https://shs.hal.science/halshs-00461049" ext-link-type="uri" xlink:type="simple">https://shs.hal.science/halshs-00461049</ext-link></mixed-citation></ref><ref id="B19"><mixed-citation xmlns:xlink="http://www.w3.org/1999/xlink" xlink:type="simple"><person-group><name name-style="western"><surname>Mazine</surname><given-names>FF</given-names></name><name name-style="western"><surname>Oliveira-Bünger</surname><given-names>M</given-names></name><name name-style="western"><surname>Quintino-de-Faria</surname><given-names>JE</given-names></name><name name-style="western"><surname>Lucas</surname><given-names>E</given-names></name><name name-style="western"><surname>Castro-Souza</surname><given-names>V</given-names></name></person-group> (<year>2016</year>) <article-title>Sections in <italic><tp:taxon-name><tp:taxon-name-part taxon-name-part-type="genus">Eugenia</tp:taxon-name-part></tp:taxon-name></italic> (Myrtae, <tp:taxon-name><tp:taxon-name-part taxon-name-part-type="family">Myrtaceae</tp:taxon-name-part></tp:taxon-name>): Nomenclatural notes and a key.</article-title><source>Phytotaxa</source><volume>289</volume>(<issue>3</issue>): <fpage>225</fpage>–<lpage>236</lpage>. <ext-link xlink:href="10.11646/phytotaxa.289.3.2" ext-link-type="doi" xlink:type="simple">https://doi.org/10.11646/phytotaxa.289.3.2</ext-link></mixed-citation></ref><ref id="B22"><mixed-citation xmlns:xlink="http://www.w3.org/1999/xlink" xlink:type="simple"><person-group><name name-style="western"><surname>Sánchez-Vindas</surname><given-names>PE</given-names></name></person-group> (<year>1990</year>) <article-title><tp:taxon-name><tp:taxon-name-part taxon-name-part-type="family">Myrtaceae</tp:taxon-name-part></tp:taxon-name>.</article-title> In: <person-group><name name-style="western"><surname>Gómez-Pompa</surname><given-names>A</given-names></name><name name-style="western"><surname>Moreno</surname><given-names>NP</given-names></name></person-group> (<role>Eds</role>) <issue-title>Flora de Veracruz, Vol.</issue-title><source>62. Instituto de Ecología, A.C., University of California, Xalapa, México</source>, <fpage>1</fpage>–<lpage>146</lpage>.</mixed-citation></ref><ref id="B6"><mixed-citation xmlns:xlink="http://www.w3.org/1999/xlink" xlink:type="simple"><person-group><name name-style="western"><surname>Cházaro-Basáñez</surname><given-names>M</given-names></name><name name-style="western"><surname>Francisco-Gutiérrez</surname><given-names>A</given-names></name></person-group> (<year>2016</year>) <article-title><italic><tp:taxon-name><tp:taxon-name-part taxon-name-part-type="genus">Eugenia</tp:taxon-name-part><tp:taxon-name-part taxon-name-part-type="species">naraveana</tp:taxon-name-part></tp:taxon-name></italic> (<tp:taxon-name><tp:taxon-name-part taxon-name-part-type="family">Myrtaceae</tp:taxon-name-part></tp:taxon-name>), a new species from Cofre de Perote volcano slopes in Veracruz, México.</article-title><source>Phytotaxa</source><volume>286</volume>(<issue>4</issue>): <fpage>291</fpage>–<lpage>296</lpage>. <ext-link xlink:href="10.11646/phytotaxa.286.4.8" ext-link-type="doi" xlink:type="simple">https://doi.org/10.11646/phytotaxa.286.4.8</ext-link></mixed-citation></ref><ref id="B7"><mixed-citation xmlns:xlink="http://www.w3.org/1999/xlink" xlink:type="simple"><person-group><name name-style="western"><surname>Durán-Espinosa</surname><given-names>C</given-names></name><name name-style="western"><surname>Castillo-Campos</surname><given-names>G</given-names></name><name name-style="western"><surname>López-Ortega</surname><given-names>M</given-names></name></person-group> (<year>2018</year>) <article-title><italic><tp:taxon-name><tp:taxon-name-part taxon-name-part-type="genus">Eugenia</tp:taxon-name-part><tp:taxon-name-part taxon-name-part-type="species">coetzalensis</tp:taxon-name-part></tp:taxon-name></italic> (<tp:taxon-name><tp:taxon-name-part taxon-name-part-type="family">Myrtaceae</tp:taxon-name-part></tp:taxon-name>), a new species from central Veracruz, Mexico.</article-title><source>Phytotaxa</source><volume>349</volume>(<issue>2</issue>): <fpage>179</fpage>–<lpage>184</lpage>. <ext-link xlink:href="10.11646/phytotaxa.349.2.9" ext-link-type="doi" xlink:type="simple">https://doi.org/10.11646/phytotaxa.349.2.9</ext-link></mixed-citation></ref></ref-list></tp:taxon-treatment>
